# Supplementary material for: Improving confidence intervals for normed test scores: Include uncertainty due to sampling variability
Source: Behav Res Methods. 2018 Nov 6;51(2):826–39. doi: 10.3758/s13428-018-1122-8 (PMC6478628; doi:10.3758/s13428-018-1122-8)
Supplement: Supplementary file 3 — (TXT 39.7 KB) [file 13428_2018_1122_MOESM3_ESM.txt]

"age" "y"
"1" 5 4.42652520531682
"2" 5.03503503503504 5.97015014749849
"3" 5.07007007007007 6.04128710405516
"4" 5.10510510510511 6.18090418072508
"5" 5.14014014014014 7.06388016035437
"6" 5.17517517517518 6.4303305735721
"7" 5.21021021021021 3.70052919251059
"8" 5.24524524524525 5.47260621549794
"9" 5.28028028028028 6.80370379074643
"10" 5.31531531531532 6.47167905015217
"11" 5.35035035035035 7.08423121798969
"12" 5.38538538538539 6.73947392225884
"13" 5.42042042042042 6.04616907562931
"14" 5.45545545545546 8.43686000226026
"15" 5.49049049049049 6.23587706082733
"16" 5.52552552552553 8.12379035744706
"17" 5.56056056056056 6.36872334925076
"18" 5.5955955955956 6.37399463313834
"19" 5.63063063063063 6.11989212563958
"20" 5.66566566566567 6.38578256402643
"21" 5.7007007007007 6.77541198102594
"22" 5.73573573573574 6.79888798285897
"23" 5.77077077077077 6.25419454551457
"24" 5.80580580580581 5.34574672852034
"25" 5.84084084084084 6.67380235108531
"26" 5.87587587587588 8.9267717948758
"27" 5.91091091091091 7.92670283445124
"28" 5.94594594594595 9.75937194422592
"29" 5.98098098098098 9.29325225856634
"30" 6.01601601601602 5.75044888998113
"31" 6.05105105105105 7.98351742180494
"32" 6.08608608608609 7.33246411163235
"33" 6.12112112112112 7.55989755198675
"34" 6.15615615615616 8.37554272270604
"35" 6.19119119119119 7.11507866543328
"36" 6.22622622622623 9.50590554112315
"37" 6.26126126126126 7.33877059687054
"38" 6.2962962962963 7.67553163354784
"39" 6.33133133133133 12.2603861991233
"40" 6.36636636636637 10.0497837384309
"41" 6.4014014014014 9.02398861644574
"42" 6.43643643643644 9.45535823379953
"43" 6.47147147147147 8.20533333697038
"44" 6.50650650650651 9.49126750918814
"45" 6.54154154154154 8.39882389740846
"46" 6.57657657657658 9.14894855366108
"47" 6.61161161161161 9.92199552150628
"48" 6.64664664664665 9.20489940972689
"49" 6.68168168168168 8.22507624430913
"50" 6.71671671671672 10.5398321764255
"51" 6.75175175175175 7.11911353326757
"52" 6.78678678678679 8.70061606276269
"53" 6.82182182182182 10.4956606671162
"54" 6.85685685685686 9.63782497361738
"55" 6.89189189189189 7.99250514941634
"56" 6.92692692692693 9.74940088133904
"57" 6.96196196196196 9.76404077740234
"58" 6.996996996997 10.9800286744027
"59" 7.03203203203203 8.32476622937128
"60" 7.06706706706707 11.69685969994
"61" 7.1021021021021 11.8841733682327
"62" 7.13713713713714 7.10374217781848
"63" 7.17217217217217 9.29750921793796
"64" 7.20720720720721 6.35762783780878
"65" 7.24224224224224 8.9875072255033
"66" 7.27727727727728 11.2202565751464
"67" 7.31231231231231 9.44330880315649
"68" 7.34734734734735 10.4114974148932
"69" 7.38238238238238 7.53711351969372
"70" 7.41741741741742 10.7632911134281
"71" 7.45245245245245 8.43441790638453
"72" 7.48748748748749 12.8039564511732
"73" 7.52252252252252 6.68460440527299
"74" 7.55755755755756 12.0885327614188
"75" 7.59259259259259 8.27346303688381
"76" 7.62762762762763 10.8518030274629
"77" 7.66266266266266 10.2697465984921
"78" 7.6976976976977 8.13390243484652
"79" 7.73273273273273 10.039535858063
"80" 7.76776776776777 11.7598140323007
"81" 7.8028028028028 13.7030700558103
"82" 7.83783783783784 10.9066173865888
"83" 7.87287287287287 9.06984600768357
"84" 7.90790790790791 11.3378076185211
"85" 7.94294294294294 9.54677225277055
"86" 7.97797797797798 13.6424747358836
"87" 8.01301301301301 10.7205207420313
"88" 8.04804804804805 10.3524111561246
"89" 8.08308308308308 9.42519693915722
"90" 8.11811811811812 13.8232187620878
"91" 8.15315315315315 9.54477319483949
"92" 8.18818818818819 13.9703218544207
"93" 8.22322322322322 9.34185029812222
"94" 8.25825825825826 9.35225807157663
"95" 8.29329329329329 9.12244089162398
"96" 8.32832832832833 11.6863459650437
"97" 8.36336336336336 10.6294378254066
"98" 8.3983983983984 7.86368897291322
"99" 8.43343343343343 10.7545748885814
"100" 8.46846846846847 13.0874774857199
"101" 8.5035035035035 8.19355084236627
"102" 8.53853853853854 12.192173971527
"103" 8.57357357357357 10.7220041040375
"104" 8.60860860860861 10.2592667187805
"105" 8.64364364364364 9.71681040838633
"106" 8.67867867867868 11.0882462770698
"107" 8.71371371371371 9.96873699221037
"108" 8.74874874874875 9.76947642991956
"109" 8.78378378378378 11.7852806471203
"110" 8.81881881881882 8.50474235075627
"111" 8.85385385385385 13.3577251752722
"112" 8.88888888888889 9.57146375069457
"113" 8.92392392392392 15.6954857436271
"114" 8.95895895895896 9.85837790827443
"115" 8.99399399399399 10.708826268638
"116" 9.02902902902903 15.2224941358421
"117" 9.06406406406406 15.7823938006643
"118" 9.0990990990991 11.1942901640135
"119" 9.13413413413413 10.0112616018447
"120" 9.16916916916917 14.2643770611532
"121" 9.2042042042042 13.9291983443692
"122" 9.23923923923924 15.5072017130705
"123" 9.27427427427427 18.0534175745662
"124" 9.30930930930931 16.0083636605614
"125" 9.34434434434434 12.5845929258287
"126" 9.37937937937938 11.4556634924662
"127" 9.41441441441441 11.2741199292757
"128" 9.44944944944945 12.7712586388389
"129" 9.48448448448448 12.7679697482734
"130" 9.51951951951952 11.7868027436653
"131" 9.55455455455455 16.7264195616101
"132" 9.58958958958959 13.6261489215787
"133" 9.62462462462462 10.4078588923575
"134" 9.65965965965966 12.5089556375593
"135" 9.69469469469469 15.9802758628378
"136" 9.72972972972973 12.8162749957688
"137" 9.76476476476476 15.9677694493573
"138" 9.7997997997998 13.6022127236815
"139" 9.83483483483483 13.8300419924634
"140" 9.86986986986987 15.6119347930132
"141" 9.9049049049049 13.1540961886662
"142" 9.93993993993994 17.9466419079134
"143" 9.97497497497497 12.1731694386045
"144" 10.01001001001 13.1176367972133
"145" 10.045045045045 12.4245927254782
"146" 10.0800800800801 14.0115846681474
"147" 10.1151151151151 14.7710953053934
"148" 10.1501501501502 13.7082880585889
"149" 10.1851851851852 18.0601466501193
"150" 10.2202202202202 13.8261402971349
"151" 10.2552552552553 13.0619827583719
"152" 10.2902902902903 11.7395880448535
"153" 10.3253253253253 10.2809341615771
"154" 10.3603603603604 15.8694933325372
"155" 10.3953953953954 11.8532134697828
"156" 10.4304304304304 18.7497387062582
"157" 10.4654654654655 14.1623858858529
"158" 10.5005005005005 20.5726889342645
"159" 10.5355355355355 12.8830738227137
"160" 10.5705705705706 13.9634125702006
"161" 10.6056056056056 13.2535852842334
"162" 10.6406406406406 14.1366005175307
"163" 10.6756756756757 13.319242887325
"164" 10.7107107107107 11.9741672312807
"165" 10.7457457457457 10.5529207630499
"166" 10.7807807807808 14.6111424595292
"167" 10.8158158158158 13.4035589534923
"168" 10.8508508508509 10.4110580561603
"169" 10.8858858858859 15.8617909580621
"170" 10.9209209209209 12.8129423806257
"171" 10.955955955956 15.5541723047201
"172" 10.990990990991 14.4320581507487
"173" 11.026026026026 15.2553760146302
"174" 11.0610610610611 13.5363870790995
"175" 11.0960960960961 13.0379854888474
"176" 11.1311311311311 15.6951426560022
"177" 11.1661661661662 13.5835886961617
"178" 11.2012012012012 14.4293473137285
"179" 11.2362362362362 11.2247886355778
"180" 11.2712712712713 12.8700757938389
"181" 11.3063063063063 14.0009133199115
"182" 11.3413413413413 13.1896043889262
"183" 11.3763763763764 14.786418639268
"184" 11.4114114114114 10.7379820158252
"185" 11.4464464464464 18.3363653815171
"186" 11.4814814814815 9.37058066622106
"187" 11.5165165165165 16.6832251979777
"188" 11.5515515515516 15.0979561345594
"189" 11.5865865865866 13.0929126106291
"190" 11.6216216216216 15.9032553400775
"191" 11.6566566566567 15.2050451288855
"192" 11.6916916916917 20.2979075637487
"193" 11.7267267267267 11.605370088523
"194" 11.7617617617618 17.31498464927
"195" 11.7967967967968 16.571367688138
"196" 11.8318318318318 16.7026898706743
"197" 11.8668668668669 16.8494943221141
"198" 11.9019019019019 16.0063676324934
"199" 11.9369369369369 19.7246632014142
"200" 11.971971971972 15.3958073969539
"201" 12.007007007007 15.5599534861521
"202" 12.042042042042 14.7307565862743
"203" 12.0770770770771 13.3975551666269
"204" 12.1121121121121 16.4079384249076
"205" 12.1471471471471 14.7751942998245
"206" 12.1821821821822 16.1713681779784
"207" 12.2172172172172 13.3971315888462
"208" 12.2522522522523 14.0620369293678
"209" 12.2872872872873 12.6230439362601
"210" 12.3223223223223 20.1701632062033
"211" 12.3573573573574 15.1393185524365
"212" 12.3923923923924 13.2817535085697
"213" 12.4274274274274 12.5087712902302
"214" 12.4624624624625 16.5334636090078
"215" 12.4974974974975 15.2156479057628
"216" 12.5325325325325 18.5671901212799
"217" 12.5675675675676 15.722508112193
"218" 12.6026026026026 16.1739447329807
"219" 12.6376376376376 14.7307155822745
"220" 12.6726726726727 17.5045963128434
"221" 12.7077077077077 14.4004099359322
"222" 12.7427427427427 10.1960830608731
"223" 12.7777777777778 13.2829913921954
"224" 12.8128128128128 13.8632859725185
"225" 12.8478478478478 12.1408096077413
"226" 12.8828828828829 14.9776004740131
"227" 12.9179179179179 17.1622071235347
"228" 12.952952952953 13.9408137424137
"229" 12.987987987988 15.0868441791608
"230" 13.023023023023 15.0102686927454
"231" 13.0580580580581 17.1902331714066
"232" 13.0930930930931 15.5103592289021
"233" 13.1281281281281 11.9012190808895
"234" 13.1631631631632 17.3427721912049
"235" 13.1981981981982 15.5603122192966
"236" 13.2332332332332 13.0855681875555
"237" 13.2682682682683 16.8915096296961
"238" 13.3033033033033 13.8731521238071
"239" 13.3383383383383 15.1200735341122
"240" 13.3733733733734 21.1880544671005
"241" 13.4084084084084 14.7233659941954
"242" 13.4434434434434 13.4410707338415
"243" 13.4784784784785 13.2218684579228
"244" 13.5135135135135 16.54398722133
"245" 13.5485485485485 20.6245959726377
"246" 13.5835835835836 15.1438457941182
"247" 13.6186186186186 17.2615011821958
"248" 13.6536536536537 15.8111445647824
"249" 13.6886886886887 20.0941405979359
"250" 13.7237237237237 17.520208177823
"251" 13.7587587587588 15.5758272393308
"252" 13.7937937937938 16.0206890876291
"253" 13.8288288288288 13.7428408358271
"254" 13.8638638638639 13.879213599687
"255" 13.8988988988989 11.4558590965364
"256" 13.9339339339339 15.8545642898834
"257" 13.968968968969 13.7809312324044
"258" 14.004004004004 8.31924879776192
"259" 14.039039039039 16.0751615142157
"260" 14.0740740740741 15.6258647297871
"261" 14.1091091091091 18.1794485837147
"262" 14.1441441441441 10.5409579303047
"263" 14.1791791791792 16.2018341287284
"264" 14.2142142142142 13.9154647534238
"265" 14.2492492492492 12.4610011627238
"266" 14.2842842842843 12.1921226073869
"267" 14.3193193193193 17.3600173692553
"268" 14.3543543543544 9.91116333591689
"269" 14.3893893893894 11.2342509019885
"270" 14.4244244244244 17.3995097569217
"271" 14.4594594594595 14.6677013807614
"272" 14.4944944944945 17.5240369136598
"273" 14.5295295295295 14.824399249761
"274" 14.5645645645646 17.9173260743295
"275" 14.5995995995996 10.4947125186388
"276" 14.6346346346346 15.7471492770382
"277" 14.6696696696697 18.1755568678671
"278" 14.7047047047047 16.0304290717128
"279" 14.7397397397397 14.0753815677801
"280" 14.7747747747748 14.6838562439201
"281" 14.8098098098098 14.8717756987227
"282" 14.8448448448448 15.301218243101
"283" 14.8798798798799 19.5371118582944
"284" 14.9149149149149 17.9181827584746
"285" 14.9499499499499 17.5278903345448
"286" 14.984984984985 14.265996440124
"287" 15.02002002002 15.5481537399744
"288" 15.0550550550551 14.3413828278189
"289" 15.0900900900901 17.2495559281077
"290" 15.1251251251251 18.354102253699
"291" 15.1601601601602 16.9660157375164
"292" 15.1951951951952 15.3086636475685
"293" 15.2302302302302 20.4088340258463
"294" 15.2652652652653 14.0377570362664
"295" 15.3003003003003 16.6815285017859
"296" 15.3353353353353 17.842484243419
"297" 15.3703703703704 17.3304999219301
"298" 15.4054054054054 12.7159401447363
"299" 15.4404404404404 16.9240009116401
"300" 15.4754754754755 14.6356485632585
"301" 15.5105105105105 14.9761165056479
"302" 15.5455455455455 21.659454629676
"303" 15.5805805805806 16.2905764567901
"304" 15.6156156156156 15.6520137799515
"305" 15.6506506506507 20.5171199511039
"306" 15.6856856856857 15.7317684720889
"307" 15.7207207207207 13.6767656071266
"308" 15.7557557557558 22.6164993198041
"309" 15.7907907907908 16.4233021576698
"310" 15.8258258258258 18.1126905199264
"311" 15.8608608608609 19.8425655969521
"312" 15.8958958958959 17.4204351442375
"313" 15.9309309309309 15.4894870892738
"314" 15.965965965966 15.5020296463856
"315" 16.001001001001 13.2612351635729
"316" 16.036036036036 13.81885669922
"317" 16.0710710710711 13.7832090837429
"318" 16.1061061061061 15.5479210616269
"319" 16.1411411411411 15.1214323666226
"320" 16.1761761761762 18.8844119062741
"321" 16.2112112112112 13.8801140346252
"322" 16.2462462462462 19.2286749365141
"323" 16.2812812812813 15.5169040227336
"324" 16.3163163163163 13.4221455095878
"325" 16.3513513513514 15.1111309597837
"326" 16.3863863863864 15.3280542009367
"327" 16.4214214214214 15.7698403029483
"328" 16.4564564564565 13.8180364173979
"329" 16.4914914914915 17.42375782354
"330" 16.5265265265265 20.2084224700202
"331" 16.5615615615616 18.0481562742169
"332" 16.5965965965966 19.6187025017875
"333" 16.6316316316316 20.9953210693921
"334" 16.6666666666667 13.9551312222914
"335" 16.7017017017017 16.1632479457794
"336" 16.7367367367367 15.5580742976969
"337" 16.7717717717718 15.480225606419
"338" 16.8068068068068 11.0540992357345
"339" 16.8418418418418 20.491335122851
"340" 16.8768768768769 15.7708503687897
"341" 16.9119119119119 21.1656483949427
"342" 16.9469469469469 14.7276456355786
"343" 16.981981981982 16.5501531415554
"344" 17.017017017017 22.0836696634191
"345" 17.0520520520521 15.5175957035361
"346" 17.0870870870871 15.0730572090007
"347" 17.1221221221221 11.3651305788365
"348" 17.1571571571572 17.6882887980124
"349" 17.1921921921922 20.4387585575396
"350" 17.2272272272272 11.7390986321076
"351" 17.2622622622623 14.1522090180018
"352" 17.2972972972973 18.3470721014697
"353" 17.3323323323323 13.363729696537
"354" 17.3673673673674 18.074210948378
"355" 17.4024024024024 25.094238523187
"356" 17.4374374374374 21.0140993315779
"357" 17.4724724724725 17.2160698979321
"358" 17.5075075075075 18.2998943694792
"359" 17.5425425425425 16.4782367563265
"360" 17.5775775775776 18.6459821521636
"361" 17.6126126126126 8.88382337411528
"362" 17.6476476476476 17.0088315707451
"363" 17.6826826826827 16.3243442153302
"364" 17.7177177177177 15.3697546125871
"365" 17.7527527527528 19.3810604736994
"366" 17.7877877877878 22.3097577219284
"367" 17.8228228228228 17.8103242189922
"368" 17.8578578578579 14.5900314066695
"369" 17.8928928928929 19.2394425991574
"370" 17.9279279279279 18.3551342995138
"371" 17.962962962963 22.2951483772277
"372" 17.997997997998 14.9008636916628
"373" 18.033033033033 20.0057473235694
"374" 18.0680680680681 16.6107702531043
"375" 18.1031031031031 15.2602706619239
"376" 18.1381381381381 15.9571007313837
"377" 18.1731731731732 18.7227037909686
"378" 18.2082082082082 13.0972908719772
"379" 18.2432432432432 16.1723503144363
"380" 18.2782782782783 17.9015644884445
"381" 18.3133133133133 15.220247616883
"382" 18.3483483483483 14.4228462023469
"383" 18.3833833833834 8.62762732222721
"384" 18.4184184184184 13.2451061921671
"385" 18.4534534534535 14.53070275063
"386" 18.4884884884885 13.3672288737078
"387" 18.5235235235235 18.1922409061061
"388" 18.5585585585586 14.3327429553443
"389" 18.5935935935936 23.0115434854909
"390" 18.6286286286286 21.4454973738727
"391" 18.6636636636637 18.2619578246765
"392" 18.6986986986987 18.6774616182537
"393" 18.7337337337337 18.6204642714687
"394" 18.7687687687688 17.9759066670874
"395" 18.8038038038038 14.0909650660525
"396" 18.8388388388388 20.9578319071273
"397" 18.8738738738739 17.3406662372462
"398" 18.9089089089089 17.1443095467996
"399" 18.9439439439439 10.9219211445606
"400" 18.978978978979 15.9153582768297
"401" 19.014014014014 18.2975445996649
"402" 19.049049049049 16.3052222763909
"403" 19.0840840840841 18.9215248617614
"404" 19.1191191191191 19.1058998963281
"405" 19.1541541541542 17.4658930942544
"406" 19.1891891891892 14.3971507002701
"407" 19.2242242242242 18.9647729832968
"408" 19.2592592592593 13.1361240818737
"409" 19.2942942942943 17.8587821465752
"410" 19.3293293293293 16.3545916221492
"411" 19.3643643643644 19.1684710547142
"412" 19.3993993993994 19.4920145884819
"413" 19.4344344344344 22.3088622834584
"414" 19.4694694694695 14.7236573025485
"415" 19.5045045045045 20.2166976905866
"416" 19.5395395395395 16.4019024664819
"417" 19.5745745745746 17.1097640441927
"418" 19.6096096096096 19.2074295552786
"419" 19.6446446446446 13.8025853958501
"420" 19.6796796796797 16.3907434760782
"421" 19.7147147147147 18.2534000944898
"422" 19.7497497497497 20.89448450307
"423" 19.7847847847848 15.8950658702299
"424" 19.8198198198198 13.4299677175076
"425" 19.8548548548549 21.4023772438519
"426" 19.8898898898899 14.6315471163427
"427" 19.9249249249249 12.4150160741367
"428" 19.95995995996 16.545187895953
"429" 19.994994994995 15.8866191623747
"430" 20.03003003003 15.36872572719
"431" 20.0650650650651 18.3350874888371
"432" 20.1001001001001 19.3992757211394
"433" 20.1351351351351 16.6789341192419
"434" 20.1701701701702 21.4308477500059
"435" 20.2052052052052 15.3677652348087
"436" 20.2402402402402 18.3336854128618
"437" 20.2752752752753 16.257690696086
"438" 20.3103103103103 21.5760940090063
"439" 20.3453453453453 18.9947271572739
"440" 20.3803803803804 17.8292925136805
"441" 20.4154154154154 19.783887803245
"442" 20.4504504504505 20.6435076891402
"443" 20.4854854854855 19.1117510006454
"444" 20.5205205205205 17.2024333211121
"445" 20.5555555555556 23.84131673432
"446" 20.5905905905906 17.6079288120346
"447" 20.6256256256256 20.6403905181271
"448" 20.6606606606607 18.1881276648281
"449" 20.6956956956957 18.0618588502545
"450" 20.7307307307307 11.8661247349928
"451" 20.7657657657658 15.2988954616559
"452" 20.8008008008008 19.4606968179057
"453" 20.8358358358358 25.8006394988758
"454" 20.8708708708709 22.3871467079645
"455" 20.9059059059059 19.2424218572403
"456" 20.9409409409409 18.6377078257561
"457" 20.975975975976 15.2582557598751
"458" 21.011011011011 18.066742146149
"459" 21.046046046046 17.8264251685869
"460" 21.0810810810811 12.4396768606724
"461" 21.1161161161161 16.3366724626125
"462" 21.1511511511512 20.9780273338054
"463" 21.1861861861862 16.4936479908283
"464" 21.2212212212212 17.4323380269758
"465" 21.2562562562563 14.5655073921321
"466" 21.2912912912913 14.762133086935
"467" 21.3263263263263 17.668422493308
"468" 21.3613613613614 16.5309526103523
"469" 21.3963963963964 18.2760867671859
"470" 21.4314314314314 17.8775899134316
"471" 21.4664664664665 14.1690463882127
"472" 21.5015015015015 15.7134844309554
"473" 21.5365365365365 7.81727749219739
"474" 21.5715715715716 22.3789315033085
"475" 21.6066066066066 16.6161060426929
"476" 21.6416416416416 23.2706268235462
"477" 21.6766766766767 17.4667746861927
"478" 21.7117117117117 17.1414303358151
"479" 21.7467467467467 19.147272353716
"480" 21.7817817817818 14.2283694788547
"481" 21.8168168168168 17.5760576441206
"482" 21.8518518518519 17.8563598328276
"483" 21.8868868868869 18.6354537975899
"484" 21.9219219219219 16.4522599212379
"485" 21.956956956957 14.1709958962252
"486" 21.991991991992 13.1391940363905
"487" 22.027027027027 19.5405350593879
"488" 22.0620620620621 19.0165889221709
"489" 22.0970970970971 19.5751155604918
"490" 22.1321321321321 14.4626216526589
"491" 22.1671671671672 18.2003991059431
"492" 22.2022022022022 19.5872159180555
"493" 22.2372372372372 21.4936060029348
"494" 22.2722722722723 15.9799033849321
"495" 22.3073073073073 18.6757686650103
"496" 22.3423423423423 16.2358789272204
"497" 22.3773773773774 18.2701867370629
"498" 22.4124124124124 13.3895508362505
"499" 22.4474474474474 18.2916718747103
"500" 22.4824824824825 18.2217525998013
"501" 22.5175175175175 18.8047149572714
"502" 22.5525525525526 20.0257869800769
"503" 22.5875875875876 20.6709371055425
"504" 22.6226226226226 12.624580146177
"505" 22.6576576576577 18.8714828044834
"506" 22.6926926926927 20.5657895212098
"507" 22.7277277277277 19.5110278558015
"508" 22.7627627627628 20.3788899906699
"509" 22.7977977977978 14.1547157635761
"510" 22.8328328328328 19.9973232495625
"511" 22.8678678678679 16.4479873737701
"512" 22.9029029029029 22.4134920697403
"513" 22.9379379379379 21.9730668695106
"514" 22.972972972973 18.2663661804801
"515" 23.008008008008 13.9165110283865
"516" 23.043043043043 19.9238712281044
"517" 23.0780780780781 18.3536157834954
"518" 23.1131131131131 13.5464054968109
"519" 23.1481481481481 18.8028751235619
"520" 23.1831831831832 16.2975874567352
"521" 23.2182182182182 20.5208191938893
"522" 23.2532532532533 15.5659520969255
"523" 23.2882882882883 16.5658908553284
"524" 23.3233233233233 21.9182928566465
"525" 23.3583583583584 18.0947181305937
"526" 23.3933933933934 20.2200180602458
"527" 23.4284284284284 12.3444806276572
"528" 23.4634634634635 12.379272651139
"529" 23.4984984984985 18.6531382226402
"530" 23.5335335335335 15.5152450558615
"531" 23.5685685685686 15.6472549958579
"532" 23.6036036036036 18.6046273032294
"533" 23.6386386386386 16.9396345674119
"534" 23.6736736736737 20.1708486248335
"535" 23.7087087087087 14.097980867864
"536" 23.7437437437437 25.3065230667392
"537" 23.7787787787788 18.8303081802418
"538" 23.8138138138138 18.8818340725662
"539" 23.8488488488488 19.6863423523593
"540" 23.8838838838839 17.7945675840543
"541" 23.9189189189189 16.7752099479712
"542" 23.953953953954 18.5462364279823
"543" 23.988988988989 23.1915297645241
"544" 24.024024024024 15.337956390606
"545" 24.0590590590591 19.727413697276
"546" 24.0940940940941 17.2001163816223
"547" 24.1291291291291 20.5745318365981
"548" 24.1641641641642 21.3122420788996
"549" 24.1991991991992 23.9015071154453
"550" 24.2342342342342 21.8468103829125
"551" 24.2692692692693 15.7713346315118
"552" 24.3043043043043 15.4449265061813
"553" 24.3393393393393 20.1817846182199
"554" 24.3743743743744 14.8092323270048
"555" 24.4094094094094 20.7283496979766
"556" 24.4444444444444 23.5198650322631
"557" 24.4794794794795 17.7408464285823
"558" 24.5145145145145 12.4701318025369
"559" 24.5495495495495 18.7314541679405
"560" 24.5845845845846 20.659219944338
"561" 24.6196196196196 14.7183326325546
"562" 24.6546546546547 24.8350243486246
"563" 24.6896896896897 19.2056024517446
"564" 24.7247247247247 21.1196610137297
"565" 24.7597597597598 15.6720476162534
"566" 24.7947947947948 21.0999476336095
"567" 24.8298298298298 20.2625796279704
"568" 24.8648648648649 18.6681255103053
"569" 24.8998998998999 15.35180625655
"570" 24.9349349349349 13.089330135776
"571" 24.96996996997 18.7836974155565
"572" 25.005005005005 20.4127232238555
"573" 25.04004004004 15.259168007195
"574" 25.0750750750751 19.1251488775205
"575" 25.1101101101101 17.0870812054884
"576" 25.1451451451451 16.9650583531005
"577" 25.1801801801802 13.1304319661184
"578" 25.2152152152152 17.2335565919014
"579" 25.2502502502503 18.2373768804478
"580" 25.2852852852853 20.5844009255889
"581" 25.3203203203203 20.8466540960245
"582" 25.3553553553554 11.0159486337688
"583" 25.3903903903904 18.4195677871376
"584" 25.4254254254254 16.2884312265413
"585" 25.4604604604605 12.5048797806683
"586" 25.4954954954955 16.7717336126471
"587" 25.5305305305305 15.9923125611144
"588" 25.5655655655656 23.7903152299458
"589" 25.6006006006006 22.9211994491897
"590" 25.6356356356356 18.7872183415139
"591" 25.6706706706707 23.3985242202027
"592" 25.7057057057057 21.4422408587704
"593" 25.7407407407407 14.3249894362078
"594" 25.7757757757758 18.6461708657192
"595" 25.8108108108108 16.7917954063697
"596" 25.8458458458458 19.2926205688168
"597" 25.8808808808809 18.9925563291515
"598" 25.9159159159159 19.4892790059167
"599" 25.950950950951 18.8952841855558
"600" 25.985985985986 14.3793490197518
"601" 26.021021021021 16.1623414203739
"602" 26.0560560560561 15.0748064685512
"603" 26.0910910910911 15.030465724675
"604" 26.1261261261261 18.4055952754085
"605" 26.1611611611612 17.3971670390782
"606" 26.1961961961962 17.0893802062476
"607" 26.2312312312312 21.0333809392757
"608" 26.2662662662663 15.4808792836084
"609" 26.3013013013013 18.0308934950033
"610" 26.3363363363363 17.1488157353266
"611" 26.3713713713714 15.9835613651375
"612" 26.4064064064064 20.5727589527792
"613" 26.4414414414414 16.4317734471302
"614" 26.4764764764765 13.6436796937526
"615" 26.5115115115115 22.9142944199094
"616" 26.5465465465465 17.0386712454759
"617" 26.5815815815816 16.6200417030183
"618" 26.6166166166166 19.2920285780762
"619" 26.6516516516517 20.3281133581333
"620" 26.6866866866867 17.8752460279542
"621" 26.7217217217217 22.5040462206735
"622" 26.7567567567568 12.9662111341816
"623" 26.7917917917918 19.3654425542616
"624" 26.8268268268268 20.8782932957642
"625" 26.8618618618619 16.7225725719272
"626" 26.8968968968969 22.5726915474427
"627" 26.9319319319319 17.898232765053
"628" 26.966966966967 22.9502150635821
"629" 27.002002002002 16.5187948183887
"630" 27.037037037037 18.7998502711799
"631" 27.0720720720721 21.7980595218447
"632" 27.1071071071071 18.8728784757062
"633" 27.1421421421421 17.5820679075588
"634" 27.1771771771772 18.5075899672517
"635" 27.2122122122122 22.8027299161266
"636" 27.2472472472472 21.0337218451799
"637" 27.2822822822823 16.3301764628882
"638" 27.3173173173173 21.1550500337048
"639" 27.3523523523524 16.0735351700783
"640" 27.3873873873874 16.7914424408498
"641" 27.4224224224224 18.5064276225502
"642" 27.4574574574575 15.3490938402544
"643" 27.4924924924925 18.1475628945274
"644" 27.5275275275275 22.5456094651433
"645" 27.5625625625626 16.5291841421227
"646" 27.5975975975976 16.9503214564465
"647" 27.6326326326326 13.2237980180173
"648" 27.6676676676677 21.7761943966738
"649" 27.7027027027027 18.1847827669582
"650" 27.7377377377377 20.7366183741602
"651" 27.7727727727728 15.893855587275
"652" 27.8078078078078 19.6000514401378
"653" 27.8428428428428 21.4369219713801
"654" 27.8778778778779 17.7223078147425
"655" 27.9129129129129 15.1778471600842
"656" 27.9479479479479 18.1812744657057
"657" 27.982982982983 21.5867137258807
"658" 28.018018018018 12.4699090889919
"659" 28.0530530530531 16.1236860586164
"660" 28.0880880880881 22.8434705453803
"661" 28.1231231231231 19.0308746828848
"662" 28.1581581581582 23.1885063996997
"663" 28.1931931931932 20.906293216397
"664" 28.2282282282282 13.0459964701454
"665" 28.2632632632633 16.5417556581618
"666" 28.2982982982983 18.2377281411788
"667" 28.3333333333333 19.8580952567713
"668" 28.3683683683684 16.3946584695744
"669" 28.4034034034034 17.8820790549771
"670" 28.4384384384384 20.0423661339954
"671" 28.4734734734735 14.6549803654937
"672" 28.5085085085085 22.8203595442728
"673" 28.5435435435435 17.3313860668488
"674" 28.5785785785786 16.07660182268
"675" 28.6136136136136 23.1750280063461
"676" 28.6486486486486 21.2677780571254
"677" 28.6836836836837 17.515454852579
"678" 28.7187187187187 21.9988055065817
"679" 28.7537537537538 15.6551071002597
"680" 28.7887887887888 23.2770372205991
"681" 28.8238238238238 18.0216933517915
"682" 28.8588588588589 14.4030373760607
"683" 28.8938938938939 19.2156342348106
"684" 28.9289289289289 16.5169355341065
"685" 28.963963963964 21.1560104498701
"686" 28.998998998999 16.8243326149555
"687" 29.034034034034 21.7464469640829
"688" 29.0690690690691 12.2753777561516
"689" 29.1041041041041 18.5227590425569
"690" 29.1391391391391 18.0508271630858
"691" 29.1741741741742 21.8237660403718
"692" 29.2092092092092 18.1176924474519
"693" 29.2442442442442 15.8551877911665
"694" 29.2792792792793 18.2965813018256
"695" 29.3143143143143 10.9631156918953
"696" 29.3493493493493 14.0467331502063
"697" 29.3843843843844 16.7717620308823
"698" 29.4194194194194 18.5894642621199
"699" 29.4544544544545 16.6398621443943
"700" 29.4894894894895 20.2361198936887
"701" 29.5245245245245 11.061374498709
"702" 29.5595595595596 19.022554929383
"703" 29.5945945945946 19.9953920798421
"704" 29.6296296296296 17.9881783976345
"705" 29.6646646646647 15.823289827643
"706" 29.6996996996997 14.5553054848434
"707" 29.7347347347347 17.5593438495729
"708" 29.7697697697698 19.3699892145682
"709" 29.8048048048048 13.3380349512429
"710" 29.8398398398398 18.8035954159644
"711" 29.8748748748749 19.9725194636466
"712" 29.9099099099099 24.4061502773892
"713" 29.9449449449449 24.1533467202667
"714" 29.97997997998 14.580051240703
"715" 30.015015015015 15.553311038464
"716" 30.0500500500501 15.5206523331937
"717" 30.0850850850851 17.9376936712676
"718" 30.1201201201201 15.716415739522
"719" 30.1551551551552 24.3529269253448
"720" 30.1901901901902 14.299027930062
"721" 30.2252252252252 21.2028360646249
"722" 30.2602602602603 14.3317112719681
"723" 30.2952952952953 24.255783792206
"724" 30.3303303303303 10.3655166352381
"725" 30.3653653653654 18.2920615526615
"726" 30.4004004004004 25.1215836261022
"727" 30.4354354354354 17.8394366402072
"728" 30.4704704704705 17.0622131423725
"729" 30.5055055055055 16.7314822042122
"730" 30.5405405405405 25.2228716331284
"731" 30.5755755755756 22.7923331908251
"732" 30.6106106106106 11.3150686691379
"733" 30.6456456456456 14.3221438907296
"734" 30.6806806806807 18.6529274713322
"735" 30.7157157157157 19.2914727676681
"736" 30.7507507507508 20.889158527331
"737" 30.7857857857858 18.194242224818
"738" 30.8208208208208 21.0460807980581
"739" 30.8558558558559 25.3657721293559
"740" 30.8908908908909 22.8932215661569
"741" 30.9259259259259 16.4519248725222
"742" 30.960960960961 14.3314278278775
"743" 30.995995995996 13.644334838891
"744" 31.031031031031 15.5855182273462
"745" 31.0660660660661 19.0843492695025
"746" 31.1011011011011 8.57945107366562
"747" 31.1361361361361 18.239410245567
"748" 31.1711711711712 19.6142602222725
"749" 31.2062062062062 15.7477959351524
"750" 31.2412412412412 19.697010557159
"751" 31.2762762762763 18.7860210719568
"752" 31.3113113113113 20.4247621343177
"753" 31.3463463463463 17.5168177998213
"754" 31.3813813813814 21.4319462158546
"755" 31.4164164164164 16.2612483840887
"756" 31.4514514514515 22.1538389831488
"757" 31.4864864864865 19.9526251996781
"758" 31.5215215215215 22.7109359379742
"759" 31.5565565565566 17.3548426144612
"760" 31.5915915915916 19.3089878216964
"761" 31.6266266266266 12.6577810561458
"762" 31.6616616616617 19.5842741015015
"763" 31.6966966966967 10.1059993633248
"764" 31.7317317317317 19.0139094120005
"765" 31.7667667667668 16.5891843480864
"766" 31.8018018018018 19.2865470525306
"767" 31.8368368368368 22.9617169373537
"768" 31.8718718718719 18.9904607283627
"769" 31.9069069069069 21.0388478077002
"770" 31.9419419419419 16.7799382654485
"771" 31.976976976977 22.2243491530515
"772" 32.012012012012 21.73639088702
"773" 32.047047047047 21.5014752462487
"774" 32.0820820820821 13.8519721160548
"775" 32.1171171171171 19.4179416793616
"776" 32.1521521521522 18.5152769257633
"777" 32.1871871871872 13.7106011764937
"778" 32.2222222222222 16.0590308140882
"779" 32.2572572572573 19.0820226134471
"780" 32.2922922922923 17.334828125297
"781" 32.3273273273273 23.4497197632394
"782" 32.3623623623624 13.4758525267325
"783" 32.3973973973974 7.79680976055548
"784" 32.4324324324324 16.7130462788702
"785" 32.4674674674675 16.0001614485718
"786" 32.5025025025025 19.996047535382
"787" 32.5375375375375 21.9142978631108
"788" 32.5725725725726 12.5485576644477
"789" 32.6076076076076 20.1190689497763
"790" 32.6426426426426 15.426627522035
"791" 32.6776776776777 20.9419689440065
"792" 32.7127127127127 15.1563028164942
"793" 32.7477477477478 19.903598398883
"794" 32.7827827827828 18.6302590253957
"795" 32.8178178178178 20.1649209640382
"796" 32.8528528528529 16.4980981043292
"797" 32.8878878878879 18.5230719054752
"798" 32.9229229229229 21.3829251101827
"799" 32.957957957958 15.6018958725996
"800" 32.992992992993 21.9443983375402
"801" 33.028028028028 14.6302694156795
"802" 33.0630630630631 22.0492943652352
"803" 33.0980980980981 18.6034689025204
"804" 33.1331331331331 16.7126620758079
"805" 33.1681681681682 17.1691868994481
"806" 33.2032032032032 19.0479347508831
"807" 33.2382382382382 15.6700013127677
"808" 33.2732732732733 18.0205011732731
"809" 33.3083083083083 19.815426312474
"810" 33.3433433433433 17.8720968337377
"811" 33.3783783783784 18.9893084627152
"812" 33.4134134134134 15.8109756991139
"813" 33.4484484484484 23.1153681643246
"814" 33.4834834834835 19.9283520587524
"815" 33.5185185185185 14.9848503520912
"816" 33.5535535535536 17.5294610228767
"817" 33.5885885885886 16.8887828063481
"818" 33.6236236236236 21.2304268109898
"819" 33.6586586586587 18.2869608022114
"820" 33.6936936936937 18.0610940373412
"821" 33.7287287287287 14.0930504778214
"822" 33.7637637637638 17.5131675570404
"823" 33.7987987987988 17.6341477818893
"824" 33.8338338338338 17.6554516352678
"825" 33.8688688688689 16.3036464793237
"826" 33.9039039039039 21.0738158943085
"827" 33.9389389389389 11.7704768654234
"828" 33.973973973974 17.7323900061
"829" 34.009009009009 17.6482972271388
"830" 34.044044044044 18.2107553378183
"831" 34.0790790790791 16.8630774572108
"832" 34.1141141141141 21.2395258290953
"833" 34.1491491491492 22.1240726072813
"834" 34.1841841841842 23.581603179697
"835" 34.2192192192192 16.6494354201007
"836" 34.2542542542543 19.9921372791502
"837" 34.2892892892893 20.3177157083847
"838" 34.3243243243243 15.9237622313721
"839" 34.3593593593594 19.0127468844274
"840" 34.3943943943944 19.5578495763169
"841" 34.4294294294294 14.6626137095434
"842" 34.4644644644645 19.2448962288376
"843" 34.4994994994995 19.7515379154566
"844" 34.5345345345345 15.7839535190282
"845" 34.5695695695696 18.2392329143548
"846" 34.6046046046046 22.9605070948954
"847" 34.6396396396396 19.1024957998579
"848" 34.6746746746747 23.5508645157645
"849" 34.7097097097097 20.6604997355912
"850" 34.7447447447448 20.3947945479486
"851" 34.7797797797798 18.9456795195738
"852" 34.8148148148148 24.8774626006733
"853" 34.8498498498498 23.5987805760513
"854" 34.8848848848849 15.6561336784322
"855" 34.9199199199199 18.9583629061682
"856" 34.954954954955 19.7692973751965
"857" 34.98998998999 14.6323749267943
"858" 35.025025025025 12.9964300548276
"859" 35.0600600600601 20.9464076704902
"860" 35.0950950950951 24.042707786803
"861" 35.1301301301301 14.7365566811832
"862" 35.1651651651652 17.8231389610728
"863" 35.2002002002002 12.5378039415466
"864" 35.2352352352352 17.9255651209648
"865" 35.2702702702703 16.0489825374057
"866" 35.3053053053053 23.018874678249
"867" 35.3403403403403 16.2586452277401
"868" 35.3753753753754 25.2486909851892
"869" 35.4104104104104 16.6959912665054
"870" 35.4454454454454 18.8711810094217
"871" 35.4804804804805 23.7092039033268
"872" 35.5155155155155 22.7721408577765
"873" 35.5505505505506 23.8051034918523
"874" 35.5855855855856 16.9765374096491
"875" 35.6206206206206 20.9292282251464
"876" 35.6556556556557 15.8437198737834
"877" 35.6906906906907 14.5981692992746
"878" 35.7257257257257 14.3079287598686
"879" 35.7607607607608 18.7101150576235
"880" 35.7957957957958 19.2592316041751
"881" 35.8308308308308 20.18393039965
"882" 35.8658658658659 16.520119012848
"883" 35.9009009009009 18.2095304624257
"884" 35.9359359359359 18.9737673708712
"885" 35.970970970971 19.1917760716015
"886" 36.006006006006 23.3378095196246
"887" 36.041041041041 15.6552207157103
"888" 36.0760760760761 13.0734018337545
"889" 36.1111111111111 14.5709533608991
"890" 36.1461461461462 11.8154063476358
"891" 36.1811811811812 23.122925334674
"892" 36.2162162162162 20.7636823524415
"893" 36.2512512512512 19.5094043228694
"894" 36.2862862862863 17.6744928657708
"895" 36.3213213213213 17.36877695748
"896" 36.3563563563564 17.2487666654234
"897" 36.3913913913914 19.7002966527297
"898" 36.4264264264264 19.7479473223292
"899" 36.4614614614615 25.2180304784119
"900" 36.4964964964965 22.2401491942095
"901" 36.5315315315315 19.8261695634292
"902" 36.5665665665666 17.9501478794672
"903" 36.6016016016016 23.1597888817403
"904" 36.6366366366366 18.2922077846252
"905" 36.6716716716717 23.024650867794
"906" 36.7067067067067 12.5300908113035
"907" 36.7417417417417 17.3914953142439
"908" 36.7767767767768 16.6042358055096
"909" 36.8118118118118 21.1107714827169
"910" 36.8468468468468 16.9875138050455
"911" 36.8818818818819 16.6222661751251
"912" 36.9169169169169 18.4646155779739
"913" 36.951951951952 14.0113404243123
"914" 36.986986986987 16.3122971193004
"915" 37.022022022022 14.878365515242
"916" 37.0570570570571 14.2325946660051
"917" 37.0920920920921 18.2285157372553
"918" 37.1271271271271 25.4010248338765
"919" 37.1621621621622 24.418845519486
"920" 37.1971971971972 21.3553915432121
"921" 37.2322322322322 19.0411479502845
"922" 37.2672672672673 18.3561279715388
"923" 37.3023023023023 16.1573163482436
"924" 37.3373373373373 16.3689580345543
"925" 37.3723723723724 19.4471764945112
"926" 37.4074074074074 16.6516136725348
"927" 37.4424424424424 20.9383868263498
"928" 37.4774774774775 19.1313636648528
"929" 37.5125125125125 14.5986459595318
"930" 37.5475475475476 15.4303900429563
"931" 37.5825825825826 15.3667087144831
"932" 37.6176176176176 26.2004974612525
"933" 37.6526526526527 12.5456921083927
"934" 37.6876876876877 19.5907774656724
"935" 37.7227227227227 14.6876739415684
"936" 37.7577577577578 18.8069134395083
"937" 37.7927927927928 15.9070519453802
"938" 37.8278278278278 18.7924518951181
"939" 37.8628628628629 17.8065459016461
"940" 37.8978978978979 19.4518026597713
"941" 37.9329329329329 23.2315997510876
"942" 37.967967967968 19.4132522661611
"943" 38.003003003003 21.5739613061157
"944" 38.038038038038 21.0726034812978
"945" 38.0730730730731 19.6155228153471
"946" 38.1081081081081 19.017353068498
"947" 38.1431431431431 16.9426417272814
"948" 38.1781781781782 15.0708372059032
"949" 38.2132132132132 18.6235646855787
"950" 38.2482482482483 17.6729463981824
"951" 38.2832832832833 20.50073336798
"952" 38.3183183183183 24.0501322927492
"953" 38.3533533533534 17.1505262989639
"954" 38.3883883883884 21.6873074752453
"955" 38.4234234234234 22.1385475915882
"956" 38.4584584584585 13.3860591796005
"957" 38.4934934934935 22.2645261283177
"958" 38.5285285285285 18.5744062597834
"959" 38.5635635635636 15.0452380453641
"960" 38.5985985985986 20.0486447456879
"961" 38.6336336336336 16.3864887267456
"962" 38.6686686686687 18.4522948323885
"963" 38.7037037037037 22.6238894256229
"964" 38.7387387387387 21.3850495609729
"965" 38.7737737737738 13.3903122352404
"966" 38.8088088088088 14.0131145776202
"967" 38.8438438438438 20.1185035658992
"968" 38.8788788788789 16.4093847264342
"969" 38.9139139139139 19.5270927253382
"970" 38.948948948949 17.3798427948905
"971" 38.983983983984 28.9901444965772
"972" 39.019019019019 20.5419640751688
"973" 39.0540540540541 10.0691794330217
"974" 39.0890890890891 21.1459825334832
"975" 39.1241241241241 16.1044800000879
"976" 39.1591591591592 20.371221000729
"977" 39.1941941941942 20.9465639497657
"978" 39.2292292292292 16.5206688642877
"979" 39.2642642642643 24.1460359385843
"980" 39.2992992992993 19.4817674124704
"981" 39.3343343343343 21.4823569898401
"982" 39.3693693693694 23.6294524980749
"983" 39.4044044044044 14.2362385589703
"984" 39.4394394394394 20.1530773154439
"985" 39.4744744744745 25.9633745483213
"986" 39.5095095095095 16.6730085311815
"987" 39.5445445445445 13.1889505826087
"988" 39.5795795795796 25.8011090400581
"989" 39.6146146146146 15.2510607054409
"990" 39.6496496496497 15.837540625684
"991" 39.6846846846847 18.6750148649535
"992" 39.7197197197197 19.9274847003096
"993" 39.7547547547548 25.9347188873685
"994" 39.7897897897898 14.7090900539779
"995" 39.8248248248248 20.4383358330424
"996" 39.8598598598599 9.19160718578669
"997" 39.8948948948949 21.1583093273163
"998" 39.9299299299299 17.3259424197857
"999" 39.964964964965 24.3540785825488
"1000" 40 16.0790008833731
